# Supplementary material for: VPS9D1-AS1 overexpression amplifies intratumoral TGF-β signaling and promotes tumor cell escape from CD8+ T cell killing in colorectal cancer
Source: eLife. 2022 Dec 2;11:e79811. doi: 10.7554/eLife.79811 (PMC9744440; doi:10.7554/eLife.79811)
Supplement: Figure 6—source data 1. [file elife-79811-fig6-data1.zip]

Archive with 1 entries (1 files):
- Figure 6-source data 1.pptx
